# Supplementary material for: Multinomial modelling of TB/HIV co-infection yields a robust predictive signature and generates hypotheses about the HIV+TB+ disease state
Source: PLoS One. 2019 Jul 15;14(7):e0219322. doi: 10.1371/journal.pone.0219322 (PMC6629068; doi:10.1371/journal.pone.0219322)
Supplement: S1 Table — Gene names and descriptions for the best performing 10-probe 6-class multinomial random forest model. (CSV) [file pone.0219322.s004.csv]

Gene	Description
CD160	Cell surface receptor and Ig superfamily member, associated with blood NK and CD8+ cells. Possible CD8+ immune checkpoint.
LAG3	Cell surface receptor and Ig superfamily member Lymphocyte Activation Gene 3, a close relative of CD4. CD8+ Immune checkpoint.
CD36	Cell surface receptor that, among other roles, mediates pro-inflammatory signaling in monocytes and macrophages via TLR4 and TLR6
FCGR1B	Cell surface receptor that binds the Fc region of IgG.
CERKL	Protects host cells from apoptosis while under oxidative stress
GBP6	Guanylate-binding protein 6. Interferon gamma inducible gene
ID3	Inhibits helix-loop-helix (HLH) transcription factors by forming heterodimers through its HLH domain
C1QB	Complement C1q B-chain
CD40LG	Expressed on the surface of T cells. It regulates B cell function by engaging CD40 on the B cell surface
ZDHHC19	Zinc Finger DHHC-Type Containing 19, possible cysteine S-palmitoyltransferase activity
Table S1: Genes in the adult TB random forest model
