# Supplementary material for: Multinomial modelling of TB/HIV co-infection yields a robust predictive signature and generates hypotheses about the HIV+TB+ disease state
Source: PLoS One. 2019 Jul 15;14(7):e0219322. doi: 10.1371/journal.pone.0219322 (PMC6629068; doi:10.1371/journal.pone.0219322)
Supplement: S2 Table — Illumina probe IDs with accompanying gene names strongly correlated with LAG3 in the combined South Africa and Malawi (GSE37250) datasets. (CSV) [file pone.0219322.s005.csv]

testProbe	corProbe	spearman	p.value	FDR	ILMN_Gene
ILMN_1813338	ILMN_1813338	1	0	0	LAG3
ILMN_1813338	ILMN_1682993	0.863097	0	0	NKG7
ILMN_1813338	ILMN_2098126	0.83044	0	0	CCL5
ILMN_1813338	ILMN_1660462	0.824241	0	0	MCOLN2
ILMN_1813338	ILMN_1773352	0.817904	0	0	CCL5
ILMN_1813338	ILMN_1760509	0.81574	0	0	EOMES
ILMN_1813338	ILMN_1768482	0.813089	0	0	CD8A
ILMN_1813338	ILMN_2353732	0.810738	0	0	CD8A
Table S2: Genes correlated with LAG3
