# Supplementary material for: Multinomial modelling of TB/HIV co-infection yields a robust predictive signature and generates hypotheses about the HIV+TB+ disease state
Source: PLoS One. 2019 Jul 15;14(7):e0219322. doi: 10.1371/journal.pone.0219322 (PMC6629068; doi:10.1371/journal.pone.0219322)
Supplement: S3 Table — Gene-sets significantly enriched in LAG3 correlated genes, as determined by the hypergeometric test. (CSV) [file pone.0219322.s006.csv]

ID	Title	b	B	n	N	E	P.Value	adj.P.Val
DC.M3.6	Cytotoxic/NK Cell	4	47	6	34694	492.1135	4.42E-11	2.68E-08
LI.M7.1	T cell activation (I)	3	47	6	34694	369.0851	4.65E-08	9.39E-06
LI.M7.2	enriched in NK cells (I)	3	47	6	34694	369.0851	4.65E-08	9.39E-06
LI.M7.0	enriched in T cells (I)	3	56	6	34694	309.7679	7.94E-08	1.20E-05
LI.M7.3	T cell activation (II)	2	30	6	34694	385.4889	1.08E-05	1.31E-03
Table S3: Gene set enrichment for the LAG3 correlated genes
Enrichment p-values calculated by the hypergeometric test
