# Supplementary material for: Multinomial modelling of TB/HIV co-infection yields a robust predictive signature and generates hypotheses about the HIV+TB+ disease state
Source: PLoS One. 2019 Jul 15;14(7):e0219322. doi: 10.1371/journal.pone.0219322 (PMC6629068; doi:10.1371/journal.pone.0219322)
Supplement: S4 Table — Illumina probe IDs with accompanying gene names strongly correlated with CERKL in the combined South Africa and Malawi (GSE37250) datasets. (CSV) [file pone.0219322.s007.csv]

testProbe	corProbe	spearman	p.value	FDR	ILMN_Gene
ILMN_1801091	ILMN_1801091	1	0	0	CERKL
ILMN_1801091	ILMN_1787762	0.752614	0	0	HEATR1
ILMN_1801091	ILMN_2350114	0.741777	0	0	TRIM13
ILMN_1801091	ILMN_1815707	0.683978	0	0	CALML4
ILMN_1801091	ILMN_1798826	0.682063	0	0	MRPS25
ILMN_1801091	ILMN_2154322	-0.64955	0	0	SEMA3E
ILMN_1801091	ILMN_2136133	-0.6653	0	0	PABPC1
ILMN_1801091	ILMN_2214997	-0.66948	0	0	LRRFIP1
ILMN_1801091	ILMN_1675848	-0.69399	0	0	MYL12A
Table S4: Genes correlated with CERKL
